# Supplementary material for: Modeling Key Characteristics of Rigid Polyisocyanurate Foams to Improve Sandwich Panel Production Process
Source: Materials (Basel). 2025 Feb 17;18(4):881. doi: 10.3390/ma18040881 (PMC11857549; doi:10.3390/ma18040881)
Supplement: Supplementary file 1 [file materials-18-00881-s001.zip]

Archive with 1 entries (1 files):
- materials-3411680-supplementary.pdf
